# Supplementary material for: Determination and Ecological Risk Assessment of Quinolone Antibiotics in Drinking and Environmental Waters Using Fully Automated Disk-Based SPE Coupled with UPLC–MS/MS
Source: Molecules. 2024 Sep 28;29(19):4611. doi: 10.3390/molecules29194611 (PMC11477713; doi:10.3390/molecules29194611)
Supplement: Supplementary file 1 [file molecules-29-04611-s001.zip]

Archive with 1 entries (1 files):
- molecules-3219598-supplementary.pdf
